# Supplementary material for: Effect of Deposition Temperature on Zn Interstitials and Oxygen Vacancies in RF-Sputtered ZnO Thin Films and Thin Film-Transistors
Source: Materials (Basel). 2024 Oct 23;17(21):5153. doi: 10.3390/ma17215153 (PMC11547206; doi:10.3390/ma17215153)
Supplement: Supplementary file 1 [file materials-17-05153-s001.zip]

Archive with 1 entries (1 files):
- materials-3244279-supplementary.pdf
